# Supplementary material for: Olmesartan‐induced gastritis with no lower gastrointestinal symptoms: A case report
Source: DEN Open. 2025 Apr 29;6(1):e70124. doi: 10.1002/deo2.70124 (PMC12038180; doi:10.1002/deo2.70124)
Supplement: Supplementary file 3 — TABLE S1 Laboratory data. [file DEO2-6-e70124-s002.xlsx]

## Sheet: Table S1
	Table S1. Laboratory data.
		On presentation	On admission	Reference range
	Red blood cell count, ×1010/L	482	431	427–570
	Hematocrit, %	44.4	40.2	39.8–51.8
	Hemoglobin, g/dL	15.5	14.1	13.5–17.6
	White blood cell count, ×106/L	3500	5500	3900–9800
	Neutrophils, %	61.9	68.1	40.0–74.0
	Lymphocytes, %	25.4	21.8	18.0–59.0
	Monocytes, %	10.1	8.3	0–8.0
	Eosinophils, %	2.3	1.6	0–6.0
	Basophils, %	0.3	0.2	0–2.0
	Platelet count, ×1010/L	25.1	25.1	13.1–36.2
	Alkaline phosphatase, U/L	43	37	38–113
	Alanine aminotransferase, U/L	14	8	5–40
	Aspartate aminotransferase, U/L	21	14	10–40
	Total bilirubin, mg/dL	1.3	0.9	0.3–1.2
	Total protein, g/dL	6.7	6	6.7–8.3
	Albumin, g/dL	3.7	3.3	3.8–5.2
	HbA1c, %	5.8	n/a	4.6–6.2
	C-reactive protein, mg/dL	0.03	0.05	0–0.3
	Carcinoembryonic antigen, ng/mL	1.6	n/a	0–5.0
	Anti-Helicobacter pylori IgG, U/mL	3	n/a	<10
	Prothrombin time, sec	n/a	12.1	9.6–13.1
	International normalized ratio	n/a	0.97
	Activated partial thromboplastin time, sec	n/a	31.5	24.0–34.0
	Fibrinogen, mg/dL	n/a	256	150–400
	IgG, immunoglobulin G.
